# Supplementary material for: Feeding Fiber-Bound Polyphenol Ingredients at Different Levels Modulates Colonic Postbiotics to Improve Gut Health in Cats
Source: Animals (Basel). 2022 Jun 27;12(13):1654. doi: 10.3390/ani12131654 (PMC9265048; doi:10.3390/ani12131654)
Supplement: Supplementary file 1 [file animals-12-01654-s001.zip]

Archive with 2 entries (2 files):
- Feline ActivBiome titration ms_Table S1.pdf
- Feline ActivBiome titration ms_Table S2.pdf
